# Supplementary material for: A Molecular Dynamics Study of the Solvation Properties of Sugars in Supercritical Carbon Dioxide
Source: Molecules. 2025 Mar 11;30(6):1256. doi: 10.3390/molecules30061256 (PMC11944854; doi:10.3390/molecules30061256)
Supplement: Supplementary file 1 [file molecules-30-01256-s001.zip]

Archive with 1 entries (1 files):
- molecules-3481407-supplementary.pdf
